# Supplementary material for: Effects of virtual reality training on decreasing the rates of needlestick or sharp injury in new-coming medical and nursing interns in Taiwan
Source: J Educ Eval Health Prof. 2020 Jan 20;17:1. doi: 10.3352/jeehp.2020.17.1 (PMC7054630; doi:10.3352/jeehp.2020.17.1)
Supplement: Supplementary file 1 [file jeehp-17-01-dataset1.xlsx]

## Sheet: nursing intern cohorts
nursing interns (n=59)
Age	female/male	past experience of deep NSI/SI during depedent clinical rotation (yes=1, no=0)	pre-XR familarity (very familiar=3, avergae=2, not very familiar=1)	post-XR familarity (1,2,3)	F/U familarity (1,2,3)	pre-XR confidence (yes=1, No=0)	post-XR confidence (1,0)	F/U confidence (0,1)	F/U with more than one NSI/SI Iin the first 2 months of clinical practice (yes=1, no=0)	first game time (Sec)	secod game time (sec)	first game time (Sec) of trainees with past history of deep NSI/SI	first game time (Sec) of trainees without past history of deep NSI/SI	second game time (Sec) of trainees with past history of deep NSI/SI	second game time (Sec) of trainees without past history of deep NSI/SI	first game (acuuray rate)	second game accurayc rate (%)	first game acuuray rate (%) of trainees with past history of deep NSI/SI	first game acuuray rate (%) of trainees without past history of deep NSI/SI	second game acuuray rate (%) of trainees with past history of deep NSI/SI	second game acuuray rate (%) of trainees without past history of deep NSI/SI	trainees self-assessed degree of the XR practice on decreasing anxiety on practicing UP for NSI/SI prevention is divided into significantly decrease (4), moderately decrease (3), mild decrease (2) and not decrease (1).	XR training is useful (% of yes) compared with regular model (yes=1, no=0)
18	F	1	2	3	3	0	1	1	0	140	90	140		90		89	97	89		97		4	1
20	F	1	2	3	3	0	1	1	0	150	110	150		110		87	90	87		90		4	1
22	F	1	3	3	3	1	1	1	0	130	70	130		70		83	94	83		94		4	1
18	F	1	1	3	3	0	1	1	0	123	73	123		73		80	95	80		95		4	1
19	F	0	1	3	3	0	0	0	1	180	138		180		138	60	82		60		82	2	1
21	F	1	3	3	3	1	1	1	0	143	95	143		95		87	89	87		89		4	1
20	F	0	1	1	2	0	1	1	0	167	125		167		125	55	88		55		88	2	1
18	F	1	1	3	3	0	0	0	1	134	78	134		78		80	92	80		92		4	1
18	F	1	3	3	3	0	1	1	0	150	98	150		98		88	90	88		90		4	1
19	F	0	1	3	3	0	1	1	0	181	140		181		140	54	80		54		80	2	1
20	F	0	1	1	2	0	0	0	1	167	127		167		127	67	83		67		83	2	1
21	F	1	2	3	3	0	1	1	0	134	90	134		90		80	89	80		89		4	1
22	M	1	3	3	3	1	1	1	0	138	88	138		88		78	98	78		98		4	1
18	F	0	1	3	3	0	1	1	0	156	110		156		110	62	82		62		82	2	1
20	F	0	1	1	2	0	0	0	1	177	132		177		132	59	80		59		80	2	0
21	F	1	3	3	3	0	1	1	0	140	96	140		96		87	90	87		90		4	1
19	M	0	1	3	3	0	1	1	0	165	120		165		120	64	79		64		79	2	0
18	F	0	1	3	3	0	1	1	0	170	130		170		130	55	82		55		82	3	1
19	F	1	3	1	2	1	1	1	1	142	94	142		94		88	94	88		94		4	1
20	F	0	1	3	3	0	0	0	1	168	128		168		128	60	80		60		80	2	0
17	M	0	1	3	3	0	1	1	0	178	130		178		130	58	82		58		82	3	1
18	F	1	3	3	2	1	1	1	0	145	94	145		94		80	90	80		90		4	1
20	F	1	2	3	3	0	1	1	0	139	98	139		98		82	87	82		87		4	1
19		0	1	1	2	0	0	0	1	154	110		154		110	62	81		62		81	2	1
20	M	1	3	3	3	1	1	1	0	140	90	140		90		87	90	87		90		4	1
18	F	0	1	2	3	0	1	1	0	167	122		167		122	60	82		60		82	2	1
19	F	1	2	3	3	0	1	1	1	152	102	152		102		82	87	82		87		4	1
21	F	1	3	1	3	1	1	1	0	139	92	139		92		76	89	76		89		4	1
22	F	0	1	3	3	0	1	1	1	176	132		176		132	58	77		58		77	1	0
20	M	0	1	3	3	0	1	1	0	169	120		169		120	58	80		58		80	1	1
17	F	0	1	2	3	0	0	0	1	172	135		172		135	62	78		62		78	1	0
19	F	1	3	3	3	1	1	1	0	151	98	151		98		87	94	87		94		4	1
20	F	0	1	3	3	0	1	1	0	169	129		169		129	64	79		64		79	1	0
21	M	1	3	3	3	0	1	1	1	148	96	148		96		84	92	84		92		4	1
22	F	0	1	2	3	0	1	1	0	178	130		178		130	59	76		59		76	1	0
18	F	1	2	3	1	0	1	1	0	151	92	151		92		80	88	80		88		4	1
19	F	1	1	3	3	0	0	0	1	134	89	134		89		85	90	85		90		4	1
20	F	1	3	3	3	1	1	1	0	129	78	129		78		88	82	88		82		4	1
21	F	0	1	3	3	0	1	1	0	168	129		168		129	61	80		61		80	1	0
18	F	1	3	2	1	0	1	1	1	152	100	152		100		82	97	82		97		4	1
19	M	0	1	3	3	0	1	1	0	179	137		179		137	59	85		59		85	3	1
22	F	1	2	3	3	0	1	1	0	134	87	134		87		85	89	85		89		4	1
19	F	1	3	3	1	0	1	1	1	135	92	135		92		80	93	80		93		4	1
21	F	0	1	3	3	0	1	1	0	156	122		156		122	66	88		66		88	1	1
18	F	1	2	3	3	0	1	1	0	144	94	144		94		89	85	89		85		4	1
22	M	1	3	2	3	0	1	1	1	139	138	139		89		84	89	84		89		4	1
19		0	1	3	3	0	1	1	0	181	150		181		138	69	81		69		81	1	1
20		0	1	3	3	0	0	0	0	170	100		170		150	70	90		70		90	1	1
18	F	1	2	2	3	0	1	1	0	151	93	151		100		82	98	82		98		4	1
19	F	1	3	3	3	0	1	1	1	149	143	149		93		89	92	89		92		4	1
20	F	0	1	3	3	0	1	1	1	165	143		165		143	59	82		59		82	3	1
21	F	1	1	3	3	0	1	0	0	155	100	155		100		80	84	80		84		3	1
18	F	1	1	3	3	0	1	1	0	145	90	145		90		88	90	88		90		4	1
22	F	1	1	3	3	0	1	1	0	159	102	159		102		96	88	96		88		3	1
19	F	1	2	3	3	0	1	1	0	134	90	134		90		89	90	89		90		3	1
18	F	1	1	3	3	0	1	1	0	133	88	133		88		82	92	82		92		3	1
17	F	1	1	3	3	0	1	1	0	151	99	151		99		89	94	89		94		3	1
21	F	1	1	3	3	0	1	1	0	110	68	110		68		92	98	92		98		3	1
20	F	1	1	3	3	0	1	1	0	123	100	123		100		84	87	84		87		3	1

## Sheet: 工作表1
Nursing interns				Medical interns
age	gender [female (F)/Male (M)]			age	gender [female (F)/Male (M)]
17	M			20	M
18	M			23	F
17	F			22	M
19	F			20	F
20	F			25	F
21	F			20	M
17	F			21	F
19	F			20	M
21	F			23	M
22	F			20	F
18	F			22	M
17	M			20	M
19	F			22	F
17	F			20	M
18	F			23	M
18	F			24	F
19	M			24	F
17	F			25	F
20	F			20	F
21	F			20	M
22	F			23	F
20	F			20	F
20	F			24	M
17	M			20	F
18	F			25	M
18	F			27	F
19	F			20	M
19	F			23	M
18	F			20	M
18	F			20	F
18	M			24	M
19	F			25	F
17	F			20	M
20	F			20	F
20	F			23	M
21	F			24	F
20	M			22	M
19	F			25	F
18	F			22	F
17	F			24	M
19	F			25	F
22	F			20	M
20	M			22	F
21	F			29	M
21	F			22	F
19	F			20	F
19	F			22	M
18	F			23	F
17	F			20	M
17	F			22	F
18	F
18	F
19	F
21	M
19	F
19	F
20	F
21	F
20	F

## Sheet: medical interns cohorts
medical interns (n=50)
Age	female/male	past experience of deep NSI/SI during depedent clinical rotation (yes=1, no=0)	pre-XR familarity (very familiar=3, avergae=2, not very familiar=1)	post-XR familarity (1,2,3)	F/U familarity (1,2,3)	pre-XR confidence (yes=1, No=0)	post-XR confidence (1,0)	F/U confidence (0,1)	F/U with more than one NSI/SI Iin the first 2 months of clinical practice (yes=1, no=0)	first game time (Sec)	secod game time (sec)	first game time (Sec) of trainees with past history of deep NSI/SI	first game time (Sec) of trainees without past history of deep NSI/SI	second game time (Sec) of trainees with past history of deep NSI/SI	second game time (Sec) of trainees without past history of deep NSI/SI	first game (acuuray rate)	second game accurayc rate (%)	first game acuuray rate (%) of trainees with past history of deep NSI/SI	first game acuuray rate (%) of trainees without past history of deep NSI/SI	second game acuuray rate (%) of trainees with past history of deep NSI/SI	second game acuuray rate (%) of trainees without past history of deep NSI/SI	trainees self-assessed degree of the XR practice on decreasing anxiety on practicing UP for NSI/SI prevention is divided into significantly decrease (4), moderately decrease (3), mild decrease (2) and not decrease (1).	XR training is useful (% of yes) compared with regular model (yes=1, no=0)
20	F	1	1	3	3	0	1	1	0	167	90	167		90		89	96	89		96		4	1
21	M	0	1	3	3	0	1	1	0	211	170		211		170	45	82		45		82	3	1
22	M	1	2	3	3	0	1	1	1	145	110	145		110		84	92	84		92		4	1
23	M	0	1	3	3	0	1	1	0	199	165		199		165	55	80		55		80	3	1
20	M	1	3	3	3	1	1	1	0	156	120	156		120		82	94	82		94		4	1
24	F	0	1	1	3	0	1	1	0	189	169		189		169	50	78		50		78	1	0
20	M	1	2	3	2	0	1	1	0	145	89	145		89		88	90	88		90		4	1
21	M	1	3	3	3	1	1	1	1	164	92	164		92		82	98	82		98		4	1
20	F	0	1	3	3	0	1	1	0	220	170		220		170	45	83		45		83	2	1
22	M	0	1	1	3	0	0	0	1	199	155		199		155	48	80		48		80	2	1
21	F	1	3	3	3	1	1	1	1	155	102	155		102		87	92	87		92		4	1
20	F	0	1	2	2	0	1	1	0	210	178		210		178	52	89		52		89	4	1
24	F	1	2	3	3	0	1	1	0	144	89	144		89		86	90	86		90		4	1
20	M	0	1	3	3	0	1	1	0	230	166		230		166	59	78		59		78	1	0
22	M	0	1	1	3	0	0	1	0	217	155		217		155	52	88		52		88	4	1
20	M	1	3	3	2	1	1	0	1	156	100	156		100		90	96	90		96		4	1
21	F	0	1	3	3	0	1	1	0	201	170		201		170	54	84		54		84	3	1
23	F	0	2	3	3	1	1	0	1	199	144		199		144	59	80		59		80	3	1
20	M	0	1	2	2	0	1	1	0	221	155		221		155	54	78		54		78	1	0
21	M	1	3	3	3	1	1	1	1	160	98	160		98		89	91	89		91		4	1
24	M	0	1	3	3	0	0	1	0	198	167		198		167	54	75		54		75	1	0
20	F	0	1	3	3	0	1	1	1	201	156		201		156	58	90		58		90	4	1
21	F	1	3	3	2	1	1	1	1	145	100	145		100		94	96	94		96		4	1
23	M	0	1	3	3	0	1	1	0	189	180		189		180	58	76		58		76	1	0
22	F	1	2	3	3	1	1	0	1	150	98	150		98		84	95	84		95		4	1
24	M	0	1	3	3	0	0	1	0	230	167		230		167	62	73		62		73	1	0
21	F	1	3	3	2	1	1	1	1	162	102	162		102		84	94	84		94		4	1
20	F	0	1	2	3	0	1	1	0	220	180		220		180	58	81		58		81	3	1
23	M	0	1	3	3	0	1	1	0	189	150		189		150	66	76		66		76	1	0
20	F	0	2	3	3	1	1	1	0	200	156		200		156	60	84		60		84	3	1
22	M	1	3	3	2	1	1	0	1	156	110	156		110		97	90	97		90		4	1
21	F	0	1	3	3	0	0	1	0	189	170		189		170	58	81		58		81	2	1
24	F	0	1	2	3	0	1	1	0	240	167		240		167	64	79		64		79	1	0
22	M	0	2	3	2	1	1	1	0	200	170		200		170	53	80		53		80	2	1
20	F	1	3	3	3	1	1	1	1	144	108	144		108		92	94	92		94		4	1
21	F	0	1	3	2	0	1	1	0	189	156		189		156	69	74		69		74	1	0
20	F	0	1	3	3	0	1	1	0	196	149		196		149	60	87		60		87	3	1
24	M	1	2	2	1	0	0	0	1	139	110	139		110		81	94	81		94		4	1
21	F	0	1	3	3	0	1	1	0	178	165		178		165	64	70		64		70	2	0
20	F	0	1	3	3	0	1	1	0	201	170		201		170	56	72		56		72	2	0
22	M	0	1	3	1	0	1	1	0	179	110	179		110		89	88	89		88		4	1
21	F	1	2	3	3	0	1	1	1	211	156		211		156	59	88		59		88	4	1
20	M	0	1	3	3	0	1	1	0	189	166		189		166	60	72		60		72	2	0
24	F	0	1	2	3	0	0	0	0	192	170		192		170	54	80		54		80	3	1
22	M	0	1	3	1	0	1	1	0	210	168		210		168	59	72		59		72	2	0
21	F	1	2	3	3	0	1	1	1	130	98	130		98		92	89	92		89		4	1
20	F	0	1	3	3	0	1	1	0	189	170		189		170	62	79		62		79	2	1
21	M	0	1	3	3	0	1	1	0	192	159		192		159	59	68		59		68	2	1
29	M	0	1	3	1	0	1	1	0	202	165		202		165	63	70		63		70	2	0
21	F	0	1	3	3	0	1	1	1	209	190		209		190	50	72		50		72	2	1

## Sheet: content validity
items of self-assessed questionnaire
	ICV1- expert 1	ICV1- expert 2	ICV1- expert 3		ICVI
1.Do you have [1=yes, 0=no] a past experience of deep NSI/SI during instructor-supervised clinical rotation?	0.83	0.86	0.84		0.84			1	1	1	1	0	1	0	1	1	0	0	1	1	0	1	0	1	0	1	0	1	0	1	1	0	1	1	0	0	1	1	0	1
2.Please assess your degree of “familiarity” [1=familiar with <30% (not very familiar), 2= 30-70% (average ), 3= >70% (very familiar)] with safe behaviors with UP for NSI/SI prevention.	0.79	0.86	0.85		0.83			2	2	3	1	1	3	1	1	3	1	1	2	3	1	1	1	2	1	3	1	3	1	2	3	1	2	3	1	1	3	1	1	3
3.Please assess your confidence [confidence in more than 80% of safe behavior=1, or have no confidene in more than 80% of safe behavior=0 ] on safe behaviorswith UP for NSI/SI prevention	0.84	0.88	0.89		0.87			0	0	1	0	0	1	0	0	0	0	0	0	1	0	0	0	0	0	1	0	1	0	0	1	0	0	1	0	0	1	0	0	1
4.Do you agree that this XR training is useful (1=yes, 0=no) for teaching UP for NSI/SI prevention than regular model ?	0.77	0.78	0.76		0.77			0	0	0	0	1	0	0	1	0	0	1	0	0	0	0	0	1	0	0	0	0	0	0	1	0	0	1	0	1	1	0	0	1
5. Please evaluate your agreement [4=significantly decrease, 3=moderately decrease, 2=mild decrease, 1=not decrease] to the degree of this XR training “decrease anxiety” in practicing UP for NSI/SI prevention	0.83	0.89	0.89		0.87			4	4	4	4	2	4	2	4	4	2	2	4	4	2	4	3	4	3	4	3	4	1	4	4	1	4	4	2	2	4	4	4	1
6. Do you had more than one NSI/SI during the first 2-month of independent clinical practice (1=yes, 0=no)?	0.89	0.78	0.9		0.87			1	1	1	1	1	1	1	1	1	1	1	1	1	1	1	1	1	1	1	1	1	0	1	1	0	1	1	1	1	1	1	1	0
		SCVI	0.84

## Sheet: Sheet1
nursing interns						medical interns						nursing interns						medical interns
first game accuray rate (%) of trainees without past history of deep NSI/SI	second game acuuray rate (%) of trainees without past history of deep NSI/SI	first game acuuray rate (%) of trainees with past history of deep NSI/SI	second game acuuray rate (%) of trainees with past history of deep NSI/SI			first game acuuray rate (%) of trainees without past history of deep NSI/SI	second game acuuray rate (%) of trainees without past history of deep NSI/SI	first game acuuray rate (%) of trainees with past history of deep NSI/SI	second game acuuray rate (%) of trainees with past history of deep NSI/SI			first game time (Sec) of trainees without past history of deep NSI/SI	second game time (Sec) of trainees without past history of deep NSI/SI	first game acuuray rate (%) of trainees with past history of deep NSI/SI	second game time (Sec) of trainees with past history of deep NSI/SI			first game time (Sec) of trainees without past history of deep NSI/SI	second game time (Sec) of trainees with past history of deep NSI/SI	first game time (Sec) of trainees with past history of deep NSI/SI	second game time (Sec) of trainees with past history of deep NSI/SI
first VR game	second VR game	first VR game	second VR game			first VR game	second VR game	first VR game	second VR game			first VR game	second VR game	first VR game	second VR game			first VR game	second VR game	first VR game	second VR game
60	82	89	97			54	84	89	96			170	120	89	90			199	178	167	90
55	88	87	90			45	82	90	92			165	130	87	110			211	170	150	102
54	80	83	94			59	80	84	94			177	110	83	70			201	155	145	110
67	83	80	95			55	80	86	90			156	132	80	73			199	165	156	100
62	82	87	90			52	88	82	92			180	138	88	100			217	170	156	120
59	80	87	89			50	78	87	98			181	140	87	95			189	169	160	89
64	79	78	89			59	78	88	90			167	125	87	93			230	166	145	89
55	82	80	92			52	89	82	95			167	127	80	78			210	155	164	92
60	80	88	90			45	83	89	94			168	110	88	98			220	180	144	98
58	82	80	98			48	80	84	96			178	130	80	100			199	170	139	100
62	81	88	94			54	78	89	88			154	128	82	90			221	144	155	98
60	82	80	90			58	75	94	89			167	120	80	90			198	155	179	102
58	77	82	87			54	90	81	94			176	122	78	88			201	167	144	98
58	80	87	94			58	76	92	91			169	132	87	102			189	167	130	108
62	78	82	92			60	81	97	94			178	135	82	90			220	156	145	110
64	79	76	88			62	84	89	90			169	129	76	96			230	150	156	110
59	76	87	90			66	73					172	130	87	102			200	180	160	110
61	80	84	82			58	76					168	129	84	90			189	170
59	85	80	97			53	79					179	137	80	94			240	167
66	77	82	89			58	80					156	122	85	88			189	170
69	80	85	93			64	81					181	138	88	99			200	165
70	81	88	85			69	70					170	150	82	94			189	156
59	80	85	89			60	72					165	143	85	98			196	149
		80	98			64	74							80	68			202	190
		89	92			56	87							89	90			178	165
		84	84			59	72							84	100			201	170
		82	90			54	80							82	102			209	159
		89	88			59	88							89	92			211	156
		80	90			60	72							80	96			189	166
		88	92			50	68							88	98			192	170
		96	94			59	70							96	92			210	168
		89	98			62	72							89	89			192	170
		82	87			63	79							82	78			189	156
		89	90											89	100
		92	89											92	87
		84	92											84	92
